# Supplementary material for: Prevalence of Diabetes and Its Association with Atherosclerotic Cardiovascular Disease Risk in Patients with Familial Hypercholesterolemia: An Analysis from the Hellenic Familial Hypercholesterolemia Registry (HELLAS-FH)
Source: Pharmaceuticals (Basel). 2022 Dec 28;16(1):44. doi: 10.3390/ph16010044 (PMC9863379; doi:10.3390/ph16010044)
Supplement: Supplementary file 1 [file pharmaceuticals-16-00044-s001.zip]

Archive with 1 entries (1 files):
- pharmaceuticals-2050873-supplementary.pdf
